# Supplementary material for: Genome-wide identification of sugar transporter gene family in Brassicaceae crops and an expression analysis in the radish
Source: BMC Plant Biol. 2022 May 18;22:245. doi: 10.1186/s12870-022-03629-2 (PMC9115943; doi:10.1186/s12870-022-03629-2)
Supplement: Supplementary file 5 — Additional file 5: Table S1. The identified STP genes in six Brassicaceae species. Table S2. The physical and chemical properties of STP proteins. [file 12870_2022_3629_MOESM5_ESM.xls]

## Sheet: hmm原始数据
TRs0x9c042550.1_2	2	83	2.9e-26	2	85	127	210	0.954023
TRs0x1c004614.1_3	3	86.5	2.3e-27	2	86	133	217	0.965517
TRs0x5c022786.1_1	1	72.4	5.7e-23	2	84	10	95	0.942529
TRs0x9c042550.1_1	1	55.3	1.2e-17	6	84	6	89	0.896552
TRs0x6c029638.1_1	1	67.3	2.2e-21	2	86	7	94	0.965517
TRs0x6c029638.1_2	2	95.7	3.1e-30	3	86	130	213	0.954023
TRs0x4c016722.1_1	1	96	2.4e-30	2	86	13	98	0.965517
TRs0x4c016722.1_3	3	102.2	2.9e-32	2	86	134	218	0.965517
TRs0x4c019140.1_1	1	80.3	1.9e-25	2	83	10	94	0.931034
TRs0x5c023246.1_1	1	98.3	4.8e-31	2	86	13	98	0.965517
TRs0x5c023246.1_3	3	102.5	2.2e-32	2	86	134	218	0.965517
TRs0x1c005545.3_1	1	70.1	2.9e-22	3	86	17	103	0.954023
TRs0x1c005545.2_1	1	70.1	2.9e-22	3	86	17	103	0.954023
TRs0x3c013005.1_1	1	89	3.7e-28	2	86	12	97	0.965517
TRs0x2c008703.1_1	1	52.3	1.1e-16	13	86	2	80	0.83908
TRs0x3c013005.1_2	2	104.4	5.7e-33	2	86	133	217	0.965517
TRs0x5c026240.1_1	1	69.2	5.8e-22	3	87	17	104	0.965517
TRs0x5c026240.1_2	2	76.5	3.1e-24	2	83	138	219	0.931034
TRs0x5c022786.1_2	2	85	6.7e-27	2	85	133	216	0.954023
TRs0x1c005545.3_2	2	73.2	3.2e-23	2	85	138	221	0.954023
TRs0x3c011570.1_2	2	89	3.8e-28	2	84	135	217	0.942529
TRs0x3c011570.1_1	1	91.1	8.4e-29	2	86	13	98	0.965517
TRs0x7c034855.1_1	1	87.3	1.3e-27	2	86	13	98	0.965517
TRs0x4c016024.1_1	1	96.2	2.1e-30	2	87	9	96	0.977011
TRs0x4c016024.1_2	2	103.8	8.9e-33	2	86	131	215	0.965517
TRs0x7c034855.1_2	2	93.5	1.5e-29	2	85	135	218	0.954023
TRs0x3c013020.1_2	2	87.4	1.1e-27	1	84	157	240	0.954023
TRs0x2c008757.1_1	1	20.4	9.6e-07	2	65	10	73	0.724138
TRs0x3c013020.1_1	1	51.6	1.7e-16	20	86	55	122	0.758621
TRs0x9c041609.1_2	2	101.9	3.5e-32	3	86	135	218	0.954023
TRs0x1c005441.1_1	1	83.6	1.9e-26	1	86	6	92	0.977011
TRs0x1c005441.1_2	2	83.2	2.4e-26	2	86	129	213	0.965517
TRs0x9c041609.1_1	1	74.6	1.2e-23	2	85	10	96	0.954023
TRs0x6c029638.2_2	2	66	5.6e-21	3	72	130	199	0.793103
TRs0x9c039690.1_3	3	48.3	1.8e-15	2	51	133	182	0.563218
TRs0x6c029638.2_1	1	67.8	1.6e-21	2	86	7	94	0.965517
TRs0x9c040541.1_3	3	102.9	1.7e-32	2	86	134	218	0.965517
TRs0x9c040541.1_1	1	94.4	7.7e-30	2	86	13	98	0.965517
TRs0x2c007237.1_2	2	104.5	5.3e-33	2	86	131	215	0.965517
TRs0x1c004614.1_1	1	73.4	2.9e-23	2	84	10	95	0.942529
TRs0x2c007237.1_1	1	95	5e-30	2	87	9	96	0.977011
TRs0x1c005545.1_1	1	70.1	2.9e-22	3	86	17	103	0.954023
TRs0x9c039690.1_1	1	72.8	4.2e-23	2	84	10	95	0.942529
TRs0x1c005545.1_2	2	73.2	3.2e-23	2	85	138	221	0.954023
TRs0x4c019140.1_2	2	69	6.7e-22	2	85	135	219	0.954023
TRs0x3c014105.1_2	2	13.7	0.00011	16	82	156	223	0.758621
TRs0x8c038232.1_2	2	105.2	3.2e-33	2	86	131	215	0.965517
TRs0x8c038232.1_1	1	98.1	5.5e-31	2	87	9	96	0.977011
TRs0x1c004615.1_1	1	71.6	1e-22	2	84	10	95	0.942529
TRs0x2c008757.1_2	2	52.7	7.8e-17	2	85	83	168	0.954023
TRs0x1c005545.2_2	2	73.2	3.2e-23	2	85	138	221	0.954023
TRs0x1c004133.1_1	1	72	7.5e-23	2	85	10	96	0.954023
TRs0x4c016721.1_3	3	103.9	8.6e-33	2	86	77	161	0.965517
TRs0x1c004133.1_2	2	80	2.4e-25	2	85	133	216	0.954023
TRs0x4c017223.1_2	2	80.3	1.9e-25	2	85	133	216	0.954023
TRs0x2c010199.1_1	1	94.5	7.3e-30	2	86	11	97	0.965517
TRs0x9c042292.1_2	2	102.2	2.9e-32	2	86	133	217	0.965517
TRs0x9c042292.1_1	1	96	2.4e-30	2	86	11	97	0.965517
TRs0x2c010199.1_2	2	99.7	1.8e-31	2	86	133	217	0.965517
TRs0x8c038794.1_2	2	94.8	5.7e-30	3	86	130	213	0.954023
TRs0x3c014243.1_1	1	61	2.1e-19	8	86	21	102	0.896552
TRs0x3c014243.1_2	2	98.4	4.3e-31	3	85	140	222	0.942529
TRs0x8c038794.1_1	1	66.4	4.3e-21	2	86	7	94	0.965517
TRs0x5c022361.1_2	2	87.2	1.3e-27	2	86	129	213	0.965517
TRs0x2c008219.1_2	2	91.8	5e-29	2	85	135	218	0.954023
TRs0x2c008219.1_1	1	89.3	3e-28	2	86	13	98	0.965517
TRs0x5c022361.1_1	1	88.7	4.6e-28	1	86	6	92	0.977011
TRs0x3c013026.1_2	2	87.7	9.5e-28	1	84	131	214	0.954023
TRs0x1c005545.4_1	1	70.1	2.9e-22	3	86	17	103	0.954023
TRs0x1c005545.4_2	2	73.2	3.2e-23	2	85	138	221	0.954023
TRs0x4c017223.1_1	1	68.1	1.3e-21	4	85	12	96	0.931034
TRs0x5c026833.1_1	1	40.2	6.1e-13	20	86	2	72	0.758621
TRs0x5c026833.1_2	2	20.7	7.8e-07	2	81	110	190	0.908046
TRs0x1c001965.1_3	3	103.3	1.3e-32	2	86	134	218	0.965517
TRs0x3c013026.1_1	1	67	2.8e-21	2	86	11	96	0.965517
TRs0x1c001965.1_1	1	96.5	1.7e-30	2	86	13	98	0.965517
TRs0x3c012481.1_2	2	94.4	7.7e-30	1	84	131	214	0.954023
TRs0x1c004615.1_3	3	87.3	1.3e-27	2	86	133	217	0.965517
TRs0x3c012481.1_1	1	79.5	3.5e-25	2	86	11	96	0.965517
TRs0x4c016450.1_1	1	94.6	6.7e-30	1	86	6	92	0.977011
TRs0x4c016450.1_2	2	86.5	2.3e-27	2	86	129	213	0.965517
TRs0x2c008703.1_2	2	87.2	1.3e-27	2	86	117	201	0.965517

## Sheet: hmm原始表格
TRs0x1c000324.2_1	1	392.9	2.2e-119	55	452	2	401	0.878319
TRs0x1c005248.1_1	1	424	7.7e-129	2	452	27	487	0.995575
TRs0x2c009943.1_1	1	149.4	1.7e-45	10	292	41	308	0.623894
TRs0x9c040965.1_1	1	368.6	5e-112	1	452	20	467	0.997788
TRs0x2c006388.1_1	1	372.1	4.3e-113	1	452	32	491	0.997788
TRs0x7c034173.4_1	1	319.1	5.2e-97	60	452	1	389	0.867257
TRs0x1c003123.1_1	1	351.8	6.2e-107	1	452	29	489	0.997788
TRs0x1c006019.1_1	1	241.8	1.5e-73	20	382	55	402	0.800885
TRs0x9c039920.1_1	1	156	1.6e-47	3	448	26	513	0.984513
TRs0x4c016698.1_1	1	416.2	1.8e-126	2	452	30	492	0.995575
TRs0x7c034173.2_1	1	295	1.1e-89	2	422	49	454	0.929204
TRs0x5c022436.1_1	1	363	2.6e-110	1	452	39	498	0.997788
TRs0x8c039332.1_1	1	398.1	5.8e-121	2	450	26	482	0.99115
TRs0x2c010760.1_1	1	106.5	1.7e-32	48	447	135	520	0.882743
TRs0x6c029681.2_1	1	178.2	3.1e-54	1	232	7	224	0.511062
TRs0x2c007825.5_1	1	312.4	5.7e-95	2	339	31	364	0.745575
TRs0x6c030459.1_1	1	250.9	2.7e-76	43	413	49	418	0.818584
TRs0x1c003173.1_1	1	363.4	2e-110	1	452	54	496	0.997788
TRs0x4c016418.2_1	1	310.9	1.6e-94	2	338	31	363	0.743363
TRs0x1c004311.1_1	1	286.8	3.3e-87	45	449	71	465	0.893805
TRs0x4c020606.1_1	1	419.9	1.4e-127	2	452	35	480	0.995575
TRs0x1c004311.2_1	1	266.7	4.2e-81	77	449	10	372	0.823009
TRs0x2c007825.3_1	1	312.4	5.7e-95	2	339	31	364	0.745575
TRs0x1c002795.1_1	1	323.9	1.9e-98	2	452	52	486	0.995575
TRs0x7c034010.1_1	1	314.9	1e-95	2	449	59	490	0.988938
TRs0x1c006020.1_1	1	276.7	3.9e-84	45	449	23	414	0.893805
TRs0x1c003099.1_1	1	351.3	9.2e-107	1	452	36	496	0.997788
TRs0x3c014514.2_1	1	413.3	1.4e-125	2	452	31	488	0.995575
TRs0x8c038310.1_1	1	368.4	5.7e-112	2	452	32	490	0.995575
TRs0x8c038490.1_1	1	325	8.8e-99	2	342	31	365	0.752212
TRs0x4c018007.2_1	1	159.4	1.5e-48	3	448	27	515	0.984513
TRs0x9c039925.1_1	1	155.4	2.5e-47	3	448	26	513	0.984513
TRs0x6c029757.1_1	1	289.2	6.1e-88	80	452	1	368	0.823009
TRs0x1c005244.1_1	1	448	4.2e-136	2	452	29	489	0.995575
TRs0x7c035197.1_1	1	306	5.1e-93	4	450	53	477	0.986726
TRs0x5c026982.1_1	1	288.4	1.1e-87	3	450	37	463	0.988938
TRs0x8c038824.3_1	1	176.7	8.8e-54	1	232	7	224	0.511062
TRs0x5c026959.1_1	1	232.6	9.3e-71	47	397	43	384	0.774336
TRs0x5c024414.2_1	1	474.7	3.4e-144	7	452	1	458	0.984513
TRs0x5c024538.2_1	1	209.5	9.4e-64	44	340	44	328	0.654867
TRs0x3c011700.1_1	1	364.2	1.1e-110	2	449	113	543	0.988938
TRs0x8c038824.1_1	1	176.7	8.8e-54	1	232	7	224	0.511062
TRs0x1c005246.1_1	1	445.6	2.3e-135	2	452	29	489	0.995575
TRs0x9c043850.1_1	1	88.7	4.3e-27	44	445	110	491	0.887168
TRs0x9c043850.1_2	2	86.4	2.2e-26	32	446	578	1004	0.915929
TRs0x9c043303.1_1	1	112.5	2.5e-34	49	447	137	520	0.880531
TRs0x1c005245.1_1	1	446.9	8.8e-136	2	452	29	489	0.995575
TRs0x2c010900.2_1	1	179.4	1.3e-54	2	450	23	516	0.99115
TRs0x1c005301.1_1	1	372.9	2.5e-113	1	452	38	497	0.997788
TRs0x5c021948.1_1	1	404.3	7.7e-123	2	448	26	479	0.986726
TRs0x5c024414.1_1	1	450.8	5.9e-137	26	452	2	440	0.942478
TRs0x9c039923.1_1	1	155.4	2.5e-47	3	448	26	513	0.984513
TRs0x6c029680.1_2	2	65.3	5.2e-20	107	336	109	369	0.506637
TRs0x9c039921.1_1	1	155.7	2e-47	3	448	26	513	0.984513
TRs0x3c012662.1_1	1	165.3	2.4e-50	3	450	26	516	0.988938
TRs0x1c000324.1_1	1	424.8	4.6e-129	2	452	35	479	0.995575
TRs0x5c022471.1_2	2	275.5	8.7e-84	164	452	152	445	0.637168
TRs0x1c003408.2_1	1	300.5	2.3e-91	4	450	39	464	0.986726
TRs0x6c029681.1_1	1	178.2	3.1e-54	1	232	7	224	0.511062
TRs0x2c007825.4_1	1	312.4	5.7e-95	2	339	31	364	0.745575
TRs0x7c035019.1_1	1	359.8	2.4e-109	4	449	108	536	0.984513
TRs0x4c016418.1_1	1	310.9	1.6e-94	2	338	31	363	0.743363
TRs0x5c025772.1_1	1	125.1	3.7e-38	45	445	114	496	0.884956
TRs0x2c007951.1_1	1	184.4	3.8e-56	1	234	7	228	0.515487
TRs0x1c005966.1_1	1	397.5	8.6e-121	2	449	25	479	0.988938
TRs0x2c007951.1_2	2	141.7	3.5e-43	225	452	488	724	0.502212
TRs0x4c018007.3_1	1	159.4	1.5e-48	3	448	27	515	0.984513
TRs0x1c003581.1_1	1	154.2	5.7e-47	3	448	26	513	0.984513
TRs0x1c002136.1_1	1	182.3	1.7e-55	2	234	8	228	0.513274
TRs0x5c025837.1_1	1	427.5	6.8e-130	2	452	27	487	0.995575
TRs0x5c024538.1_1	1	299.5	4.7e-91	44	451	44	441	0.900442
TRs0x4c016618.1_1	1	373.9	1.3e-113	2	452	28	496	0.995575
TRs0x7c033565.1_1	1	179.8	9.9e-55	3	450	24	517	0.988938
TRs0x1c003408.1_1	1	300.5	2.3e-91	4	450	39	464	0.986726
TRs0x6c029757.2_1	1	326.2	3.8e-99	2	452	52	486	0.995575
TRs0x4c016966.1_1	1	274.3	2.1e-83	43	449	57	462	0.89823
TRs0x9c043152.1_1	1	309.1	5.8e-94	4	450	108	558	0.986726
TRs0x9c041031.1_1	1	400.3	1.2e-121	2	452	21	478	0.995575
TRs0x9c041411.1_1	1	280.7	2.4e-85	23	452	93	509	0.949115
TRs0x6c030566.1_1	1	395.7	3e-120	2	450	27	483	0.99115
TRs0x9c043152.2_1	1	270.3	3.4e-82	4	419	108	526	0.918142
TRs0x3c011700.2_1	1	364.2	1.1e-110	2	449	113	543	0.988938
TRs0x1c003138.1_1	1	353.4	2.1e-107	1	452	29	489	0.997788
TRs0x5c025790.1_1	1	245.3	1.3e-74	4	450	39	468	0.986726
TRs0x5c024538.3_1	1	264.4	2.1e-80	79	451	1	363	0.823009
TRs0x6c030458.1_1	1	261	2.2e-79	36	450	51	463	0.915929
TRs0x1c002795.2_1	1	266.3	5.6e-81	2	379	52	414	0.834071
TRs0x5c026920.1_1	1	392.9	2.1e-119	2	449	26	480	0.988938
TRs0x8c039262.1_2	2	257.4	2.7e-78	43	450	58	463	0.900442
TRs0x1c001385.1_1	1	300.6	2.2e-91	4	450	72	497	0.986726
TRs0x1c005644.1_1	1	140.3	9.7e-43	47	446	61	486	0.882743
TRs0x2c008178.1_1	1	47.1	1.8e-14	31	402	66	429	0.820796
TRs0x5c023505.1_1	1	448.6	2.7e-136	2	452	28	489	0.995575
TRs0x6c030457.1_1	1	298.4	9.8e-91	10	451	67	487	0.975664
TRs0x7c034090.1_1	1	180	8.5e-55	2	450	23	517	0.99115
TRs0x1c001385.3_1	1	301.2	1.4e-91	4	450	37	462	0.986726
TRs0x9c041031.2_1	1	291.3	1.5e-88	2	332	21	355	0.730088
TRs0x4c016900.1_1	1	393.1	1.9e-119	2	450	28	487	0.99115
TRs0x7c034173.3_1	1	297.9	1.5e-90	72	452	46	420	0.840708
TRs0x2c010841.1_1	1	332	6.5e-101	2	452	52	487	0.995575
TRs0x2c007985.2_1	1	324.4	1.3e-98	4	450	18	465	0.986726
TRs0x2c010900.1_1	1	179.4	1.3e-54	2	450	23	516	0.99115
TRs0x7c034173.1_1	1	334	1.6e-101	2	452	49	484	0.995575
TRs0x4c018007.1_1	1	159.4	1.5e-48	3	448	27	515	0.984513
TRs0x6c029957.1_1	1	108.2	5.1e-33	43	446	101	506	0.891593
TRs0x2c007825.2_1	1	312.4	5.7e-95	2	339	31	364	0.745575
TRs0x8c039262.2_1	1	199.2	1.2e-60	43	380	58	394	0.745575
TRs0x5c027127.1_1	1	318	1.1e-96	4	450	54	501	0.986726
TRs0x7c035019.3_1	1	341	1.3e-103	45	449	113	509	0.893805
TRs0x8c038824.2_1	1	176.7	8.8e-54	1	232	7	224	0.511062
TRs0x9c041231.3_1	1	416.6	1.4e-126	2	452	31	488	0.995575
TRs0x5c025788.1_1	1	237	4.4e-72	49	450	13	405	0.887168
TRs0x1c006110.1_1	1	303.2	3.7e-92	4	450	53	529	0.986726
TRs0x1c003173.2_1	1	363.4	2e-110	1	452	54	496	0.997788
TRs0x4c015485.1_1	1	369	3.9e-112	1	452	32	491	0.997788
TRs0x6c030458.2_1	1	201.9	1.9e-61	35	380	50	394	0.763274
TRs0x2c007985.1_1	1	324	1.8e-98	4	450	56	503	0.986726
TRs0x5c022987.2_1	1	42.4	4.8e-13	34	414	53	435	0.840708
TRs0x9c040458.1_1	1	344.7	9.4e-105	104	450	1	351	0.765487
TRs0x6c030286.1_1	1	484.1	4.7e-147	2	452	27	489	0.995575
TRs0x4c016897.1_1	1	403.6	1.2e-122	2	449	27	481	0.988938
TRs0x5c021851.1_1	1	335.2	7e-102	4	450	52	499	0.986726
TRs0x9c041231.1_1	1	416.6	1.4e-126	2	452	31	488	0.995575
TRs0x6c027668.1_1	1	449.2	1.8e-136	2	452	28	489	0.995575
TRs0x1c003590.1_1	1	147.8	4.9e-45	3	448	26	515	0.984513
TRs0x9c039901.1_1	1	149	2.2e-45	3	448	26	513	0.984513
TRs0x7c033396.1_1	1	302.7	5.1e-92	2	449	55	484	0.988938
TRs0x5c022436.2_1	1	352.5	3.9e-107	45	452	16	442	0.900442
TRs0x9c043706.1_1	1	389	3.3e-118	2	451	30	488	0.993363
TRs0x1c005248.2_1	1	398.4	4.8e-121	33	452	9	438	0.926991
TRs0x9c043706.2_1	1	289.8	4.3e-88	2	342	30	374	0.752212
TRs0x3c014373.1_1	1	259.4	6.9e-79	10	452	30	465	0.977876
TRs0x9c039855.1_1	1	256.6	5e-78	80	451	2	363	0.820796
TRs0x7c034894.1_1	1	41.7	7.8e-13	47	307	78	343	0.575221
TRs0x1c003121.1_1	1	348.8	5.1e-106	1	452	33	493	0.997788
TRs0x8c039261.1_1	1	247.9	2.2e-75	43	411	114	484	0.814159
TRs0x3c012991.1_1	1	158.4	2.9e-48	3	449	26	515	0.986726
TRs0x1c003122.1_1	1	267	3.5e-81	1	368	29	405	0.811947
TRs0x1c003098.1_1	1	348.3	7.5e-106	1	452	29	489	0.997788
TRs0x7c035019.2_1	1	359.8	2.4e-109	4	449	108	536	0.984513
TRs0x1c004314.1_1	1	285.6	7.9e-87	32	449	47	463	0.922566
TRs0x3c014514.3_1	1	413.3	1.4e-125	2	452	31	488	0.995575
TRs0x2c007825.1_1	1	312.4	5.7e-95	2	339	31	364	0.745575
TRs0x9c039855.2_1	1	256.6	5e-78	80	451	2	363	0.820796
TRs0x4c020139.1_1	1	313.6	2.5e-95	2	342	31	366	0.752212
TRs0x9c041231.2_1	1	416.6	1.4e-126	2	452	31	488	0.995575
TRs0x3c014514.5_1	1	413.3	1.4e-125	2	452	31	488	0.995575
TRs0x8c036398.1_1	1	277	3.1e-84	108	447	2	340	0.75
TRs0x5c024539.1_1	1	271.7	1.3e-82	43	450	58	463	0.900442
TRs0x1c001385.2_1	1	301.2	1.4e-91	4	450	37	462	0.986726
TRs0x7c033603.1_1	1	330.8	1.5e-100	2	452	52	487	0.995575
TRs0x3c014514.4_1	1	387	1.4e-117	19	452	47	487	0.957965
TRs0x9c040458.2_1	1	422.5	2.3e-128	2	450	28	487	0.99115
TRs0x1c005247.1_1	1	447.9	4.6e-136	2	452	29	489	0.995575
TRs0x3c011596.1_1	1	41.5	8.9e-13	46	434	16	412	0.858407
TRs0x3c014514.1_1	1	413.3	1.4e-125	2	452	31	488	0.995575
TRs0x4c020317.1_1	1	166.3	1.2e-50	3	449	26	515	0.986726
TRs0x5c021849.1_1	1	335.7	5e-102	4	450	52	499	0.986726
TRs0x7c034092.1_1	1	181.7	2.6e-55	4	450	25	509	0.986726

## Sheet: 去除重复
TRs0x1c000324	.1	TRs0x1c000324.1
TRs0x1c001385	.1	TRs0x1c001385.1
TRs0x1c002136	.1	TRs0x1c002136.1
TRs0x1c002795	.1	TRs0x1c002795.1
TRs0x1c003098	.1	TRs0x1c003098.1
TRs0x1c003099	.1	TRs0x1c003099.1
TRs0x1c003121	.1	TRs0x1c003121.1
TRs0x1c003122	.1	TRs0x1c003122.1
TRs0x1c003123	.1	TRs0x1c003123.1
TRs0x1c003138	.1	TRs0x1c003138.1
TRs0x1c003173	.1	TRs0x1c003173.1
TRs0x1c003408	.1	TRs0x1c003408.1
TRs0x1c003581	.1	TRs0x1c003581.1
TRs0x1c003590	.1	TRs0x1c003590.1
TRs0x1c004311	.1	TRs0x1c004311.1
TRs0x1c004314	.1	TRs0x1c004314.1
TRs0x1c005244	.1	TRs0x1c005244.1
TRs0x1c005245	.1	TRs0x1c005245.1
TRs0x1c005246	.1	TRs0x1c005246.1
TRs0x1c005247	.1	TRs0x1c005247.1
TRs0x1c005248	.1	TRs0x1c005248.1
TRs0x1c005301	.1	TRs0x1c005301.1
TRs0x1c005644	.1	TRs0x1c005644.1
TRs0x1c005966	.1	TRs0x1c005966.1
TRs0x1c006019	.1	TRs0x1c006019.1
TRs0x1c006020	.1	TRs0x1c006020.1
TRs0x1c006110	.1	TRs0x1c006110.1
TRs0x2c006388	.1	TRs0x2c006388.1
TRs0x2c007825	.1	TRs0x2c007825.1
TRs0x2c007951	.1	TRs0x2c007951.1
TRs0x2c007985	.1	TRs0x2c007985.1
TRs0x2c008178	.1	TRs0x2c008178.1
TRs0x2c009943	.1	TRs0x2c009943.1
TRs0x2c010760	.1	TRs0x2c010760.1
TRs0x2c010841	.1	TRs0x2c010841.1
TRs0x2c010900	.1	TRs0x2c010900.1
TRs0x3c011596	.1	TRs0x3c011596.1
TRs0x3c011700	.1	TRs0x3c011700.1
TRs0x3c012662	.1	TRs0x3c012662.1
TRs0x3c012991	.1	TRs0x3c012991.1
TRs0x3c014373	.1	TRs0x3c014373.1
TRs0x3c014514	.1	TRs0x3c014514.1
TRs0x4c015485	.1	TRs0x4c015485.1
TRs0x4c016418	.1	TRs0x4c016418.1
TRs0x4c016618	.1	TRs0x4c016618.1
TRs0x4c016698	.1	TRs0x4c016698.1
TRs0x4c016897	.1	TRs0x4c016897.1
TRs0x4c016900	.1	TRs0x4c016900.1
TRs0x4c016966	.1	TRs0x4c016966.1
TRs0x4c018007	.1	TRs0x4c018007.1
TRs0x4c020139	.1	TRs0x4c020139.1
TRs0x4c020317	.1	TRs0x4c020317.1
TRs0x4c020606	.1	TRs0x4c020606.1
TRs0x5c021849	.1	TRs0x5c021849.1
TRs0x5c021851	.1	TRs0x5c021851.1
TRs0x5c021948	.1	TRs0x5c021948.1
TRs0x5c022436	.1	TRs0x5c022436.1
TRs0x5c022471	.1	TRs0x5c022471.1
TRs0x5c022987	.1	TRs0x5c022987.1
TRs0x5c023505	.1	TRs0x5c023505.1
TRs0x5c024414	.1	TRs0x5c024414.1
TRs0x5c024538	.1	TRs0x5c024538.1
TRs0x5c024539	.1	TRs0x5c024539.1
TRs0x5c025772	.1	TRs0x5c025772.1
TRs0x5c025788	.1	TRs0x5c025788.1
TRs0x5c025790	.1	TRs0x5c025790.1
TRs0x5c025837	.1	TRs0x5c025837.1
TRs0x5c026920	.1	TRs0x5c026920.1
TRs0x5c026959	.1	TRs0x5c026959.1
TRs0x5c026982	.1	TRs0x5c026982.1
TRs0x5c027127	.1	TRs0x5c027127.1
TRs0x6c027668	.1	TRs0x6c027668.1
TRs0x6c029680	.1	TRs0x6c029680.1
TRs0x6c029681	.1	TRs0x6c029681.1
TRs0x6c029757	.1	TRs0x6c029757.1
TRs0x6c029957	.1	TRs0x6c029957.1
TRs0x6c030286	.1	TRs0x6c030286.1
TRs0x6c030457	.1	TRs0x6c030457.1
TRs0x6c030458	.1	TRs0x6c030458.1
TRs0x6c030459	.1	TRs0x6c030459.1
TRs0x6c030566	.1	TRs0x6c030566.1
TRs0x7c033396	.1	TRs0x7c033396.1
TRs0x7c033565	.1	TRs0x7c033565.1
TRs0x7c033603	.1	TRs0x7c033603.1
TRs0x7c034010	.1	TRs0x7c034010.1
TRs0x7c034090	.1	TRs0x7c034090.1
TRs0x7c034092	.1	TRs0x7c034092.1
TRs0x7c034173	.1	TRs0x7c034173.1
TRs0x7c034894	.1	TRs0x7c034894.1
TRs0x7c035019	.1	TRs0x7c035019.1
TRs0x7c035197	.1	TRs0x7c035197.1
TRs0x8c036398	.1	TRs0x8c036398.1
TRs0x8c038310	.1	TRs0x8c038310.1
TRs0x8c038490	.1	TRs0x8c038490.1
TRs0x8c038824	.1	TRs0x8c038824.1
TRs0x8c039261	.1	TRs0x8c039261.1
TRs0x8c039262	.1	TRs0x8c039262.1
TRs0x8c039332	.1	TRs0x8c039332.1
TRs0x9c039855	.1	TRs0x9c039855.1
TRs0x9c039901	.1	TRs0x9c039901.1
TRs0x9c039920	.1	TRs0x9c039920.1
TRs0x9c039921	.1	TRs0x9c039921.1
TRs0x9c039923	.1	TRs0x9c039923.1
TRs0x9c039925	.1	TRs0x9c039925.1
TRs0x9c040458	.1	TRs0x9c040458.1
TRs0x9c040965	.1	TRs0x9c040965.1
TRs0x9c041031	.1	TRs0x9c041031.1
TRs0x9c041231	.1	TRs0x9c041231.1
TRs0x9c041411	.1	TRs0x9c041411.1
TRs0x9c043152	.1	TRs0x9c043152.1
TRs0x9c043303	.1	TRs0x9c043303.1
TRs0x9c043706	.1	TRs0x9c043706.1
TRs0x9c043850	.1	TRs0x9c043850.1
	.1

## Sheet: Table S1
Table S1. The identified STP genes in six Brassicaceae species.
A. thaliana name	A. thaliana code	R. sativus name	R. sativus code	Brassica rapa name	Brassica rapa code	Brassica oleracea name	Brassica oleracea code	Brassica napus name	Brassica napus code	Brassica juncea name	Brassica juncea code
AtSTP1	At1g11260	RsSTP1.1	TRs0x5c024414.1	BrSTP1.1	BraA06g007950.3C	BoSTP1.1	Bo8g109010.1	BnSTP1.1	BnaA06T0073000ZS	BjSTP1.1	A06_VARUNA_g765.t1
		RsSTP1.2	TRs0x6c030286.1	BrSTP1.2	BraA09g061400.3C			BnSTP1.2	BnaC05T0090700ZS	BjSTP1.2	A09_VARUNA_g6141.t1
								BnSTP1.3	BnaC08T0514000ZS	BjSTP1.3	B06_VARUNA_g2765.t1
										BjSTP1.4	B08_VARUNA_g8300.t1
AtSTP2	At1g07340	RsSTP2.1	TRs0x6c030566.1	BrSTP2.1	BraA08g033660.3C	BoSTP2.1	Bo5g008150.1	BnSTP2.1	BnaA08T0304400ZS	BjSTP2.1	A10_VARUNA_g575.t1
		RsSTP2.2	TRs0x8c039332.1	BrSTP2.2	BraA10g006040.3C	BoSTP2.2	Bo8g009470.1	BnSTP2.2	BnaA10T0053200ZS	BjSTP2.2	B05_VARUNA_g2391.t1
								BnSTP2.3	BnaC08T0028400ZS	BjSTP2.3	B07_VARUNA_g6654.t1
AtSTP3	At5g61520	RsSTP3	TRs0x4c016618.1	BrSTP3.1	BraA03g044520.3C	BoSTP3.1	Bo7g098770.1;	BnSTP3.1	BnaA03T0410500ZS	BjSTP3.1	A03_VARUNA_g4447.t1
								BnSTP3.2	BnaC07T0382700ZS	BjSTP3.2	B08_VARUNA_g1389.t1
AtSTP4	At3g19930	RsSTP4.1	TRs0x1c005248.1	BrSTP4.1	BraA01g033330.3C	BoSTP4.1	Bo1g111260.1	BnSTP4.1	BnaA03T0360300ZS	BjSTP4.1	A01_VARUNA_g3822.t1
		RsSTP4.2	TRs0x5c022471.1	BrSTP4.2	BraA03g039110.3C	BoSTP4.2	Bo3g074600.1	BnSTP4.2	BnaA05T0358600ZS	BjSTP4.2	A03_VARUNA_g3900.t1
		RsSTP4.3	TRs0x5c025837.1	BrSTP4.3	BraA05g027400.3C	BoSTP4.3	Bo5g112370.1	BnSTP4.3	BnaC03T0440300ZS	BjSTP4.3	A05_VARUNA_g2747.t1
								BnSTP4.4	BnaC05T0393800ZS	BjSTP4.4	B01_VARUNA_g1093.t1
										BjSTP4.5	B01_VARUNA_g3041.t1
										BjSTP4.6	B04_VARUNA_g3969.t1
AtSTP5	At1g34580		-	BrSTP5.1	BraA08g008030.3C	BoSTP5.1	Bo8g026890.1	BnSTP5.1	BnaA08T0068400ZS	BjSTP5.1	A08_VARUNA_g834.t1
								BnSTP5.2	BnaC08T0095900ZS	BjSTP5.2	B01_VARUNA_g4611.t1
AtSTP6	At3g05960	RsSTP6.1	TRs0x1c005966.1	BrSTP6.1	BraA01g042220.3C	BoSTP6.1	Bo1g150170.1	BnSTP6.1	BnaA03T0301300ZS	BjSTP6.1	A01_VARUNA_g4684.t1
		RsSTP6.2	TRs0x5c021948.1	BrSTP6.2	BraA03g032430.3C	BoSTP6.2	Bo3g060340.1	BnSTP6.2	BnaA05T0470400ZS	BjSTP6.2	A03_VARUNA_g3250.t1
		RsSTP6.3	TRs0x5c026920.1	BrSTP6.3	BraA05g039390.3C	BoSTP6.3	Bo5g144920.1	BnSTP6.3	BnaC03T0361000ZS	BjSTP6.3	A05_VARUNA_g3987.t1
								BnSTP6.4	BnaC05T0531200ZS	BjSTP6.4	B01_VARUNA_g226.t1
										BjSTP6.5	B01_VARUNA_g2855.t1
										BjSTP6.6	B04_VARUNA_g5243.t1
AtSTP7	At4g02050	RsSTP7.1	TRs0x3c014514.1	BrSTP7.1	BraA03g029330.3C	BoSTP7.1	Bo3g052810.1	BnSTP7.1	BnaA09T0022800ZS	BjSTP7.1	A03_VARUNA_g2943.t1
		RsSTP7.2	TRs0x9c041031.1	BrSTP7.2	BraA09g002140.3C	BoSTP7.2	Bo9g004490.1	BnSTP7.2	BnaA09T0109200ZS	BjSTP7.2	A09_VARUNA_g139.t1
		RsSTP7.3	TRs0x9c041231.1	BrSTP7.3	BraA09g010490.3C	BoSTP7.3	Bo9g024120.1	BnSTP7.3	BnaC03T0328100ZS	BjSTP7.3	B03_VARUNA_g3906.t1
								BnSTP7.4	BnaC09T0007000ZS	BjSTP7.4	B03_VARUNA_g4371.t1
								BnSTP7.5	BnaC09T0111100ZS	BjSTP7.5	B06_VARUNA_g2592.t1
AtSTP8	At5g26250	RsSTP8	TRs0x4c016897.1	BrSTP8.1	BraA06g033250.3C	BoSTP8.1	Bo7g095370.1	BnSTP8.1	BnaC07T0352400ZS	BjSTP8.1	A06_VARUNA_g3333.t1
										BjSTP8.2	B08_VARUNA_g1097.t1
AtSTP9	At1g50310	RsSTP9.1	TRs0x5c023505.1	BrSTP9.1	BraA05g019390.3C	BoSTP9.1	Bo5g078680.1	BnSTP9.1	BnaA05T0178000ZS	BjSTP9.1	A05_VARUNA_g1913.t1
		RsSTP9.2	TRs0x6c027668.1	BrSTP9.2	BraA06g003370.3C	BoSTP9.2	Bo6g022050.1	BnSTP9.2	BnaA06T0031300ZS	BjSTP9.2	A06_VARUNA_g315.t1
								BnSTP9.3	BnaC05T0300500ZS	BjSTP9.3	B06_VARUNA_g5783.t1
								BnSTP9.4	BnaC06T0046900ZS
AtSTP10	At3g19940	RsSTP10.1	TRs0x1c005244.1	BrSTP10.1	BraA01g033280.3C	BoSTP10.1	Bo1g110220.1	-	-	BjSTP10.1	A01_VARUNA_g3814.t1
		RsSTP10.2	TRs0x1c005245.1	BrSTP10.2	BraA01g033290.3C	BoSTP10.2	Bo1g110230.1			BjSTP10.2	A01_VARUNA_g3816.t1
		RsSTP10.3	TRs0x1c005246.1	BrSTP10.3	BraA01g033300.3C	BoSTP10.3	Bo1g110240.1			BjSTP10.3	A01_VARUNA_g3819.t1
		RsSTP10.4	TRs0x1c005247.1	BrSTP10.4	BraA01g033310.3C	BoSTP10.4	Bo1g111240.1			BjSTP10.4	A01_VARUNA_g3820.t1
				BrSTP10.5	BraA01g033320.3C					BjSTP10.5	A01_VARUNA_g3821.t1
										BjSTP10.6	B01_VARUNA_g1094.t1
										BjSTP10.7	B01_VARUNA_g1097.t1
										BjSTP10.8	B01_VARUNA_g1098.t1
AtSTP11	At5g23270	RsSTP11	TRs0x4c016698.1	BrSTP11.1	BraA03g043540.3C	BoSTP11.1	Bo7g097800.1	BnSTP11.1	BnaA03T0402000ZS	BjSTP11.1	A03_VARUNA_g4360.t1
								BnSTP11.2	BnaC07T0373700ZS	BjSTP11.2	B08_VARUNA_g1306.t1
AtSTP12	At4g21480		-	BrSTP12.1	BraA01g012190.3C		-	BnSTP12.1	BnaC01T0141800ZS	BjSTP12.1	A01_VARUNA_g1234.t1
AtSTP13	At5g26340	RsSTP13.1	TRs0x4c016900.1	BrSTP13.1	BraA06g033300.3C	BoSTP13.1	Bo7g095300.1	BnSTP13.1	BnaA06T0342800ZS	BjSTP13.1	A06_VARUNA_g3337.t1
		RsSTP13.2	TRs0x9c040458.1	BrSTP13.2	BraA09g005570.3C	BoSTP13.2	Bo9g010960.1	BnSTP13.2	BnaA09T0061000ZS	BjSTP13.2	A09_VARUNA_g582.t1
								BnSTP13.3	BnaC07T0352000ZS	BjSTP13.3	B01_VARUNA_g2227.t1
								BnSTP13.4	BnaC09T0049500ZS
AtSTP14	At1g77210	RsSTP14	TRs0x9c043706.1	BrSTP14.1	BraA07g040650.3C	BoSTP14.1	Bo6g121160.1	BnSTP14.1	BnaC06T0431700ZS	BjSTP14.1	A07_VARUNA_g4132.t1
										BjSTP14.2	B07_VARUNA_g1479.t1
	-
	-
	-

## Sheet: Table S2
Table S2. The physical and chemical properties of STP proteins.
	Length	molecular weight	aromaticity	instability index	isoelectric point	gravy
AtSTP1	522	57610	0.1341	39.9176	9.0958	0.484483
AtSTP10	514	56199.5	0.126459	31.9296	8.34584	0.507393
AtSTP11	514	56723.9	0.13035	28.5784	6.03519	0.468482
AtSTP12	502	55566	0.135458	29.9909	9.22789	0.644821
AtSTP13	526	57418.6	0.114068	31.2371	8.97569	0.520152
AtSTP14	504	55385.6	0.119048	41.5211	8.85475	0.522421
AtSTP2	498	55022.4	0.128514	34.0181	8.92012	0.553815
AtSTP3	514	55866.7	0.105058	41.2477	9.36927	0.454475
AtSTP4	514	57094.6	0.143969	38.1811	8.36337	0.559339
AtSTP5	506	54367.4	0.118577	38.2512	9.21603	0.678261
AtSTP6	507	55906.3	0.130178	35.8442	8.05483	0.645957
AtSTP7	513	55827.9	0.11306	33.9794	8.84147	0.511111
AtSTP8	507	56117.5	0.130178	33.246	7.54449	0.594675
AtSTP9	517	56279.3	0.125725	35.9171	6.36895	0.503288
BjSTP1.1	522	57441.7	0.1341	37.6431	9.09592	0.504598
BjSTP1.2	510	56337.5	0.133333	41.1288	9.18225	0.469608
BjSTP1.3	510	56095.3	0.135294	39.0694	9.10501	0.543529
BjSTP1.4	521	57451.8	0.134357	39.2927	9.00374	0.48906
BjSTP10.1	511	56160.2	0.135029	30.8167	8.26847	0.481996
BjSTP10.2	511	56196.3	0.136986	29.4364	8.64091	0.491781
BjSTP10.3	511	56131.3	0.135029	30.6319	8.82148	0.485714
BjSTP10.4	511	56136.2	0.135029	30.4844	8.60177	0.480626
BjSTP10.5	464	50631	0.133621	29.9981	8.53531	0.570043
BjSTP10.6	512	56225.2	0.134766	30.0616	7.9892	0.457422
BjSTP10.7	512	56225.2	0.134766	30.0616	7.9892	0.457422
BjSTP10.8	512	56239.2	0.134766	29.4889	7.9892	0.461719
BjSTP11.1	524	57420.7	0.122137	32.8495	5.94987	0.546565
BjSTP11.2	526	57648	0.123574	31.0234	5.82574	0.562357
BjSTP12.1	513	56653.1	0.130604	31.1074	8.54478	0.557505
BjSTP13.1	503	55245.8	0.119284	30.2257	9.43361	0.661034
BjSTP13.2	532	58016.4	0.112782	32.0666	9.28682	0.486842
BjSTP13.3	532	57997.4	0.110902	32.7141	9.21313	0.494549
BjSTP14.1	481	53235.8	0.126819	43.3077	8.30264	0.459667
BjSTP14.2	481	53132.7	0.12474	44.406	7.06835	0.47921
BjSTP2.1	499	55561	0.132265	33.996	9.28785	0.501603
BjSTP2.2	499	55468.9	0.130261	34.4824	9.2453	0.523246
BjSTP2.3	498	55507.8	0.128514	35.2785	9.36611	0.48755
BjSTP3.1	791	87318	0.106195	39.7136	5.43588	0.0367889
BjSTP3.2	859	94656.4	0.107101	40.1956	5.64851	0.0512224
BjSTP4.1	514	57048.5	0.140078	36.2109	8.74348	0.562257
BjSTP4.2	514	56985.6	0.142023	39.3062	8.37498	0.594358
BjSTP4.3	514	57157.8	0.143969	38.8107	8.72188	0.573346
BjSTP4.4	514	57042.5	0.140078	37.0487	8.37394	0.562257
BjSTP4.5	514	57075.5	0.143969	37.6942	8.4212	0.568093
BjSTP4.6	514	57115.8	0.140078	39.2086	8.7291	0.567899
BjSTP5.1	506	54169	0.120553	31.2174	8.9951	0.719368
BjSTP5.2	506	54139.1	0.118577	31.6498	9.60413	0.688933
BjSTP6.1	507	55859.5	0.128205	32.5379	8.9481	0.641223
BjSTP6.2	508	55764.1	0.11811	31.2707	8.33984	0.60374
BjSTP6.3	504	55634.1	0.134921	31.6078	8.00319	0.642659
BjSTP6.4	508	56013.5	0.127953	34.3158	8.48921	0.652362
BjSTP6.5	508	55844.3	0.120079	32.7465	8.29503	0.602559
BjSTP6.6	505	55640	0.132673	32.638	7.54	0.672871
BjSTP7.1	513	55758.6	0.11501	33.1513	9.02907	0.467251
BjSTP7.2	512	55554.4	0.109375	34.8033	8.06288	0.487109
BjSTP7.3	535	58052.3	0.11028	34.6867	9.19269	0.457757
BjSTP7.4	508	55062.3	0.110236	32.2711	9.25407	0.538976
BjSTP7.5	491	53928.1	0.118126	36.9463	9.10527	0.584318
BjSTP8.1	499	54727.3	0.128257	35.8956	9.01811	0.656713
BjSTP8.2	497	54872.5	0.138833	32.2773	9.15936	0.668008
BjSTP9.1	516	56099.2	0.124031	33.9807	6.89368	0.556395
BjSTP9.2	516	56272.3	0.129845	32.1506	6.89437	0.53062
BjSTP9.3	516	56202.3	0.125969	32.1998	6.89437	0.537791
BnSTP1.1	522	57441.7	0.1341	37.6431	9.09592	0.504598
BnSTP1.2	381	42153.2	0.12336	36.774	8.67791	0.593701
BnSTP1.3	521	57465.9	0.134357	39.9745	9.28856	0.476775
BnSTP11.1	524	57420.7	0.122137	32.8495	5.94987	0.546565
BnSTP11.2	522	57186.3	0.122605	33.0663	5.78868	0.533333
BnSTP12.1	513	56638.1	0.130604	30.3482	8.54524	0.559064
BnSTP13.1	301	32603.9	0.089701	28.8509	9.64893	0.396346
BnSTP13.2	532	58016.4	0.112782	32.0666	9.28682	0.486842
BnSTP13.3	511	55946.4	0.113503	34.6268	9.31041	0.589432
BnSTP13.4	532	58034.3	0.112782	32.5788	9.29842	0.488158
BnSTP14.1	345	38330.9	0.115942	45.4458	8.47426	0.505217
BnSTP2.1	498	55418.8	0.128514	37.0934	9.26554	0.509438
BnSTP2.2	499	55561	0.132265	33.996	9.28785	0.501603
BnSTP2.3	498	55478.9	0.128514	38.4332	9.26541	0.500803
BnSTP3.1	518	56045.6	0.1139	37.9124	9.26109	0.416795
BnSTP3.2	518	56190.7	0.1139	38.4385	8.99935	0.412548
BnSTP4.1	514	57040.7	0.142023	39.2313	8.57483	0.586965
BnSTP4.2	514	57175.8	0.143969	38.7547	8.72188	0.568288
BnSTP4.3	514	56947.5	0.138132	40.0308	8.08493	0.582685
BnSTP4.4	525	58393.3	0.146667	38.0454	8.72188	0.606095
BnSTP5.1	506	54157.9	0.120553	31.301	8.89046	0.700988
BnSTP5.2	504	54199.1	0.121032	31.0413	9.34999	0.703571
BnSTP6.1	508	55764.1	0.11811	31.2707	8.33984	0.60374
BnSTP6.2	504	55590	0.134921	32.2546	8.28524	0.653175
BnSTP6.3	508	55751.1	0.11811	32.0795	8.3399	0.609055
BnSTP6.4	504	55576	0.134921	31.0572	8.28524	0.652778
BnSTP7.1	508	55019	0.108268	34.3026	8.65818	0.524803
BnSTP7.2	491	53908.1	0.120163	37.5638	8.85984	0.597352
BnSTP7.3	509	55899.1	0.119843	33.1407	9.19411	0.523379
BnSTP7.4	508	55093.1	0.110236	34.6719	8.83393	0.517717
BnSTP7.5	491	53891.1	0.120163	37.2467	8.95545	0.607739
BnSTP8.1	501	55107.6	0.127745	34.7599	8.93366	0.630339
BnSTP9.1	516	56099.2	0.124031	33.9807	6.89368	0.556395
BnSTP9.2	516	56272.3	0.129845	32.1506	6.89437	0.53062
BnSTP9.3	516	56135.2	0.125969	33.6074	6.89368	0.544961
BnSTP9.4	516	56272.3	0.129845	32.1506	6.89437	0.53062
BoSTP3.1	518	56119.6	0.1139	39.7522	8.89897	0.420656
BoSTP1.1	521	57465.9	0.134357	39.9745	9.28856	0.476775
BoSTP10.1	334	36063.8	0.107784	30.9252	9.03958	0.371557
BoSTP10.2	511	56137.3	0.135029	29.4996	8.60184	0.487867
BoSTP10.3	511	56101.1	0.135029	29.9488	8.6021	0.475342
BoSTP10.4	511	56142.2	0.135029	29.8012	8.6021	0.470646
BoSTP11.1	522	57184.3	0.122605	33.0481	5.64436	0.541571
BoSTP13.1	507	55707	0.116371	31.2714	9.29829	0.552268
BoSTP13.2	532	58034.3	0.112782	32.5788	9.29842	0.488158
BoSTP14.1	345	38330.9	0.115942	45.4458	8.47426	0.505217
BoSTP2.1	499	55403.8	0.132265	33.6315	9.28798	0.522044
BoSTP2.2	498	55478.9	0.128514	38.4332	9.26541	0.500803
BoSTP4.1	514	57013.5	0.138132	37.3203	8.87312	0.564202
BoSTP4.2	514	56947.5	0.138132	40.0308	8.08493	0.582685
BoSTP4.3	514	57123.8	0.142023	38.8107	8.72188	0.575292
BoSTP5.1	504	54199.1	0.121032	31.0413	9.34999	0.703571
BoSTP6.1	507	55903.5	0.128205	31.6712	8.75869	0.651085
BoSTP6.2	508	55751.1	0.11811	32.0795	8.3399	0.609055
BoSTP6.3	504	55590	0.134921	31.0572	8.28524	0.653373
BoSTP7.1	513	55820.7	0.11501	33.3612	9.02907	0.466862
BoSTP7.2	508	55093.1	0.110236	34.6719	8.83393	0.517717
BoSTP7.3	491	53865	0.120163	37.2467	8.95545	0.596538
BoSTP8.1	501	55124.6	0.129741	35.4912	8.83979	0.627146
BoSTP9.1	516	56149.2	0.125969	33.4429	6.89368	0.545543
BoSTP9.2	516	56272.3	0.129845	32.1506	6.89437	0.53062
BrSTP1.1	522	57441.7	0.1341	37.6431	9.09592	0.504598
BrSTP1.2	521	57473.8	0.134357	40.6002	9.09573	0.485221
BrSTP10.1	511	56105.1	0.135029	31.2689	7.9892	0.493738
BrSTP10.2	511	56136.2	0.135029	30.4844	8.60177	0.480626
BrSTP10.3	511	56132.3	0.135029	30.6505	8.6021	0.486497
BrSTP10.4	511	56152.2	0.135029	30.4844	8.60177	0.475538
BrSTP10.5	511	56214.4	0.135029	31.53	8.72323	0.473581
BrSTP11.1	647	70144.3	0.108192	41.6875	7.52704	0.512056
BrSTP12.1	513	56725.2	0.130604	31.2729	8.34867	0.551462
BrSTP13.1	503	55245.8	0.119284	30.2257	9.43361	0.661034
BrSTP13.2	532	58034.4	0.112782	31.1829	9.28682	0.488722
BrSTP14.1	345	38344.9	0.115942	45.4458	8.47426	0.504058
BrSTP2.1	498	55434.8	0.128514	36.942	9.25523	0.501205
BrSTP2.2	499	55561	0.132265	33.996	9.28785	0.501603
BrSTP3.1	508	55023.5	0.116142	38.0898	9.42948	0.453543
BrSTP4.1	514	57062.6	0.140078	36.5033	8.74348	0.56284
BrSTP4.2	514	56985.6	0.142023	39.3062	8.37498	0.594358
BrSTP4.3	514	57156.8	0.143969	38.9574	8.84895	0.573346
BrSTP5.1	506	54147.8	0.120553	31.7127	8.89046	0.691502
BrSTP6.1	507	55860.4	0.128205	32.5379	8.75257	0.642012
BrSTP6.2	508	55730	0.116142	31.2707	8.33984	0.607087
BrSTP6.3	504	55576	0.134921	31.6078	8.28524	0.653175
BrSTP7.1	516	56330.4	0.118217	32.3932	9.19282	0.474031
BrSTP7.2	508	55089.1	0.108268	36.211	8.67005	0.522441
BrSTP7.3	491	53808.9	0.120163	36.9086	8.75257	0.605295
BrSTP8.1	499	54727.3	0.128257	35.8956	9.01811	0.656713
BrSTP9.1	516	56113.2	0.124031	34.3097	6.89368	0.556977
BrSTP9.2	491	53996.9	0.130346	32.3019	7.99261	0.530754
RsSTP1.1	472	52568.2	0.133475	40.0348	9.24988	0.459534
RsSTP1.2	524	57874.1	0.135496	40.9533	9.09547	0.455725
RsSTP10.1	511	56249.3	0.135029	29.7989	8.26847	0.471429
RsSTP10.2	511	56150.2	0.135029	29.3312	8.26441	0.478669
RsSTP10.3	511	56135.2	0.135029	30.4294	8.45982	0.468493
RsSTP10.4	511	56206.3	0.135029	29.6634	8.26847	0.482192
RsSTP11	527	57656.7	0.119545	34.7674	5.53267	0.527704
RsSTP13.1	507	55378.8	0.114398	34.3921	9.44766	0.596647
RsSTP13.2	396	43701.9	0.108586	33.0715	9.3155	0.497727
RsSTP14	506	55796	0.124506	43.1773	8.76933	0.520553
RsSTP2.1	499	55441.8	0.130261	34.6134	9.29861	0.503206
RsSTP2.2	498	55452.8	0.128514	34.541	9.28694	0.505221
RsSTP3	519	56245.7	0.111753	39.7866	9.23221	0.393449
RsSTP4.1	514	57108.7	0.140078	36.8907	8.85668	0.547082
RsSTP4.2	472	52397	0.137712	38.0051	8.1465	0.525
RsSTP4.3	514	57101.7	0.140078	38.1885	8.7291	0.567315
RsSTP6.1	505	55702.2	0.132673	32.505	8.62853	0.654059
RsSTP6.2	508	55852.3	0.120079	30.7809	8.62879	0.591732
RsSTP6.3	504	55468.9	0.130952	31.7776	8.28098	0.674008
RsSTP7.1	513	55770.7	0.11306	31.1659	9.03797	0.487135
RsSTP7.2	491	54090.3	0.124236	35.6982	8.96286	0.582077
RsSTP7.3	511	55366.6	0.109589	34.2748	8.92612	0.548728
RsSTP8	499	55014.4	0.140281	33.7732	9.04422	0.608417
RsSTP9.1	516	55932.1	0.125969	31.4438	7.98559	0.571512
RsSTP9.2	516	56095.3	0.125969	29.6962	6.9458	0.549806
