# Supplementary material for: Genome-wide identification of sugar transporter gene family in Brassicaceae crops and an expression analysis in the radish
Source: BMC Plant Biol. 2022 May 18;22:245. doi: 10.1186/s12870-022-03629-2 (PMC9115943; doi:10.1186/s12870-022-03629-2)
Supplement: Supplementary file 6 — Additional file 6: Table S3. Primers used for RT-qPCR in the present study. [file 12870_2022_3629_MOESM6_ESM.xls]

## Sheet: Sheet1
Table S3. Primers used for RT-qPCR in the present study
Gene name	Forward primer (5'-3')	Reverse primer (5'-3')
RsSTP1.1	TTCGCTAATCAGTCTGTACCACT	TGAGTACTTCGGCTACGAGGA
RsSTP1.2	TATGCCAGGCTGTGGTTG	AAACCGGCCACATAGATGC
RsSTP2.1	TGGATATCGAAGGAGGTGCC	TCCATACTCGTCACACCTCC
RsSTP2.2	GCGCTTCCTTTCCTGCAAA	CTCGTCACACCTCCTGAGAT
RsSTP3	GCCAACCAGTCGGTTCCT	TGCGGTTAAAAACCCTATTCC
RsSTP4.1	GGATCTCTGGAGGGGTAAC	TGAGAAGCTGACTATCGAAACG
RsSTP4.2	CTTATCTCTCAGATCGCTATTGGA	CCCGCTACGTAGATGCAGAT
RsSTP4.3	TTATCTCTCAGATCGCTATTGG	AGGCGAAACCCGCTACATA
RsSTP6.1	AATATCCGGTGGAGTTACGG	CGATGTGAATAGCTGCAAGAA
RsSTP6.2	GGAATTTCCGGTGGAGTGAC	TGTGAATAGTTGCAAGTACTGGTT
RsSTP6.3	TCATTTGTCAGTTGATCATTGG	CGAATCCCATCACGTAAACA
RsSTP7.1	GGAATCTCAGGAGGAGTCACA	AAGTGAAAGCAGCTAATCCTTGA
RsSTP7.2	CACCTGCCAGATCGTAGTCT	TGACCATCCATATCCGAGAA
RsSTP7.3	GAGTCTCAGGTGGAGTCACATC	AGTGAAAGCAGCTAATCCTTGA
RsSTP8	catttgccagttggtcattg	gcgaaacccatcacgtaaat
RsSTP9.1	GGAATCTCAGGAGGAGTGACATC	CAGTAAGCAGTCTCGCCCTTA
RsSTP9.2	ATTTGCCAGATCATTGTT	CATGCAAACCCTGCAACAT
RsSTP10	GGATTTGCTAATCAGTCTACTCCGGTTTAC	ATTTGCCACCAAGATTCCAG
RsSTP11	GGTATCTCAGGAGGAGTGACAT	GCTCGTTGTCGTATTTGCAG
RsSTP13.1	ggtgtctccggtggagtgat	tccttggttgttacttttgcag
RsSTP13.2	AGCTTTGCAGATCTTCCAAC	GAGCACGTTTACTGCACCAG
RsSTP14	TGTTATATGGTTGTCGTAGGAG	GCCAGCACAAACAGACAAATAA
RsGAPDH	CACTGAGTACATGACGTACATGTTC	GACAGGCTTCTCACCGAAGA
